# Supplementary material for: Effects of ten weeks dynamic or isometric core training on climbing performance among highly trained climbers
Source: PLoS One. 2018 Oct 10;13(10):e0203766. doi: 10.1371/journal.pone.0203766 (PMC6179192; doi:10.1371/journal.pone.0203766)
Supplement: S1 File — (XLSX) [file pone.0203766.s010.xlsx]

## Sheet: Ark1
								Test results
Group	Age	Sex	Climbing experience (years)	RP-watts	Body length (cm)	Body-weight (kg)		Body lock pre	boyd lock post		Superman pre	Superman post		Dead hang pre	Dead hang post		Body-lift pre	Body-lift post		MVC flex pre	MVC flex post		MVC R pre	MVC R post		MVC L pre	MVC L post
Static
	30	M	18	5.25	177	73.5		67.67	55.42		211	204		100.37	123.97		32	36		785.8	793.1		742.1	749.4		728	684.4
	21	F		4	161	56		42.15	33.93		171.5	167		64.95	74.02		21	24		502.9	693.1		485.7	474.3		450.6	544.9
	30	M	8	4	188.5	85		17.34	16.17		175	203		53.26	59.87		7	4		714.3	755.1		703.2	616.7		532.9	562.2
	46	M	5.5	3.25	174.5	73.7		20.33	28.93		184	180		65.26	49.98		10	21		606.3	794.9		530.2	687.2		499.5	601.6
	37	M	20	2.25	182.5	82		5.37	8.87		145	155		45.78	49.27		3	2		626	791.6		444.6	603		449.2	540.2
	23	F	5	3.25	161	52.5		13.78	17.91		124	141		52.17	66.53		4	6		489	517.3		339.8	380.9		337.7	408.7
	22	M	5	2.5	186	86.6		32.42	33.54		183	186		42.06	42.5		2	6		947.3	904.9		665.6	648.6		630	614
	23	M	2.5	3	182.5	73.8		20.11	20.71		184	185		42.4	38.83		7	15		663.4	816.3		565.9	711.8		547.1	682.8
	24	M	3	2.5	172.5	66.7		62.68	60.64		212	208		61.9	63.82		27	26		933	926.2		828.4	722.7		766.1	758.1
	29	F	6	3.5	157	53.6		18.92	23.21		159	163		73.23	59.68		2	9		554	566.8		408.8	423.6		432.4	371.8
Mean			8.11111			70.34		30.077	29.933		174.85	179.2		60.138	62.847		11.5	14.9		682.2	755.93		571.43	601.82		537.35	576.87
SD						12.7623		21.041	16.7676		27.203	22.4786		17.6412	24.1177		11.068	11.3866		163.342	131.514		158.696	131.241		135.391	120.432
Group	Age	Sex	Climbing experience	RP-watts	Length (cm)	Body-weight (kg)		Body lock pre	boyd lock post		Superman pre	Superman post		Dead hang pre	Dead hang post		Body-lift pre	Body-lift post		MVC flex pre	MVC flex post		MVC R pre	MVC R post		MVC L pre	MVC L post
Dynamic
	38	M	19	4.25	181	68.9		10.52	13.49		172	179.5		69.5	70.83		8	10		575	562.6		559.4	590		548.4	535.1
	28	F	9.5	3	170	75.1		24.56	25.27		142	163		52.63	40.34		3	3		592.9	631.7		486.6	509.6		537.8	566.9
	28	M	5	3	176.5	79.6		44.57	53.51		197	186.5		64.93	71.77		14	20		729	721.1		588.7	610.4		586.7	587.2
	26	F	4	2.25	171	62.5		13.81	9.94		143	162.5		38.07	37.2		2	1		447.3	633.2		410.2	507.8		405.8	484.1
	25	M	2.5	2.5	186	77		39.27	36.86		184	202.5		48.57	39.58		3	3		835.7	816.2		616.8	690.1		539.5	625.1
	24	M	8	2.5	178.5	75.5		43.52	45.71		178	180		38.34	55.45		7	16		699.4	778.3		559.4	619.7		560.8	660.3
	22	F	7	2.5	167	67		32.44	49.87		164	170		55.17	60.51		5	12		584.1	690		383.7	648.3		466.5	610.9
	20	M	2	3	173	61.6		38.94	45.82		178	178		38.01	40.05		15	11		627.6	643.2		538.3	614.1		577	575.1
	24	M	2	1.25	169	65.2		29.29	25.95		169.5	181.5		47.29	55.27		14	19		766.9	893.6		677.7	750.4		802.9	794
Mean			6.55556			70.2667		30.7689	34.0467		169.722	178.167		50.2789	52.3333		7.88889	10.5556		650.878	707.767		535.644	615.6		558.378	604.3
SD						6.6787		12.416	16.0392		18.047	12.3491		11.5517	13.6542		5.20683	7.05534		118.132	105.088		94.8323	77.7407		108.136	87.5919
